# Supplementary material for: Combining Recurrence Analysis and Automatic Movement Extraction from Video Recordings to Study Behavioral Coupling in Face-to-Face Parent-Child Interactions
Source: Front Psychol. 2017 Dec 19;8:2228. doi: 10.3389/fpsyg.2017.02228 (PMC5742271; doi:10.3389/fpsyg.2017.02228)
Supplement: Supplementary file 3 [file DataSheet3.ZIP]

Archive with 5 entries (4 files):
- drpdfromtsCat.m
- __MACOSX/
- __MACOSX/._drpdfromtsCat.m
- transformCoordinates.m
- __MACOSX/._transformCoordinates.m
