# Supplementary material for: Combining Recurrence Analysis and Automatic Movement Extraction from Video Recordings to Study Behavioral Coupling in Face-to-Face Parent-Child Interactions
Source: Front Psychol. 2017 Dec 19;8:2228. doi: 10.3389/fpsyg.2017.02228 (PMC5742271; doi:10.3389/fpsyg.2017.02228)
Supplement: Supplementary file 3 [file DataSheet3.ZIP › transformCoordinates.m]

function coordinatesArray = transformCoordinates(xArray,yArray,Direction)

%This function is going to transform the x and y central coordinates into a
%categorical time series indicating the directions fo movement. 

%Input variables:
    %xArray => x coordinates
    %yArray => Y coordinates
    %Direction => 1 for 8 directions of movement and 2 for just left and
    %right.
    
%Output:
    %coordinatesArray => Array containing the categorisation of movement.
    
%To consider only left and right directions do the following call
    %coordinatesArray = transformCoordinates(xArray,[],2);
%Otherwise
    %coordinatesArray = transformCoordinates(xArray,yArray,1);

    
%Version 1.0 Creation of the document by David Lopez 04.08.2016


if nargin<1
    error('The arrays with the coordinates have not been introduced');
end

if nargin<2
    error('One of the arrays containing the coordinates is missing');
end

if nargin<3
    warning('The direction of movement has not been introduced');
    numDir = 1;
else
    if isnumeric(Direction)
        numDir = Direction;
    else
        warning('The introduced value for direction of movement is not numeric')
        numDir = 1;
    end
end

switch numDir
    case 1
        %0 -> no movement in comparison to the previous pixels
        %1 -> movement just to the left of the image
        %5 -> movement just to the right of the image
        %3 -> movement up
        %7 -> movement down
        %2 -> movement up left
        %4 -> movement up right
        %8  -> movement down left
        %6 -> movement down right
        for coord = 1:(size(xArray,2)-1)
            coordinateX = xArray(coord) - xArray(coord+1);
            coordinateY = yArray(coord) - yArray(coord+1);
            if ((coordinateX==0)&&(coordinateY==0))
                coordinatesArray(coord) = 0;
            elseif ((coordinateX==0)&&(coordinateY<0))
                coordinatesArray(coord) = 1;
            elseif ((coordinateX==0)&&(coordinateY>0))
                coordinatesArray(coord) = 5;
            elseif ((coordinateX<0)&&(coordinateY==0))
                coordinatesArray(coord) = 3;
            elseif ((coordinateX>0)&&(coordinateY==0))
                coordinatesArray(coord) = 7;
            elseif ((coordinateX>0)&&(coordinateY>0))
                coordinatesArray(coord) = 2;
            elseif ((coordinateX>0)&&(coordinateY<0))   
                coordinatesArray(coord) = 4;
            elseif ((coordinateX<0)&&(coordinateY>0))
                coordinatesArray(coord) = 8;
            elseif ((coordinateX<0)&&(coordinateY<0))
                coordinatesArray(coord) = 6;
            else
                coordinatesArray(coord) = 0;
            end
        end
    case 2
        %0 -> no movement in comparison to the previous pixels
        %1 -> movement just to the left of the image
        %2 -> movement just to the right of the image
        for coord = 1:(size(xArray,2)-1)
            coordinateX = xArray(coord) - xArray(coord+1);
            if (coordinateX==0)
                coordinatesArray(coord) = 0;
            elseif (coordinateX<0)
                coordinatesArray(coord) = 1;
            elseif (coordinateX>0)
                coordinatesArray(coord) = 2;
            else
                coordinatesArray(coord) = 0;
            end
        end
    case 3
        %0 -> no movement in comparison to the previous pixels
        %2 -> movement just to the left of the image
        %1 -> movement just to the right of the image
        for coord = 1:(size(xArray,2)-1)
            coordinateX = xArray(coord) - xArray(coord+1);
            if (coordinateX==0)
                coordinatesArray(coord) = 0;
            elseif (coordinateX<0)
                coordinatesArray(coord) = 2;
            elseif (coordinateX>0)
                coordinatesArray(coord) = 1;
            else
                coordinatesArray(coord) = 0;
            end
        end
    otherwise 
        error('Direction of movement can be only 1 indicating 8 directions or 2 indicating just 2. A complete different value has been introduced')
end
